# Supplementary material for: Diagnosis, Clinical Presentation and Management of Celiac Disease in Children and Adolescents in Poland
Source: J Clin Med. 2024 Jan 29;13(3):765. doi: 10.3390/jcm13030765 (PMC10856589; doi:10.3390/jcm13030765)
Supplement: Supplementary file 1 [file jcm-13-00765-s001.zip]

Archive with 1 entries (1 files):
- jcm-2775594-supplementary.pdf
